# Supplementary material for: Impact of combined versus single-mode training programs based on drop jump and specific multidirectional repeated sprint on bio-motor ability adaptations: a parallel study design in professional basketball players
Source: BMC Sports Sci Med Rehabil. 2022 Aug 24;14:160. doi: 10.1186/s13102-022-00551-w (PMC9404599; doi:10.1186/s13102-022-00551-w)
Supplement: Supplementary file 1 — Additional file 1. All additional information for trainers. [file 13102_2022_551_MOESM1_ESM.xlsx]

## Sheet: YBT
				R		L
				pre	post	pre	post				Legends
			JG	19.8	25	19.5	21.3				JG	JUMP TRAINING GROUP
			JG	19.8	22.6	19.3	23.2				RSG	REPEATED SPRINT GROUP
			JG	20.1	22.6	19.1	21.5				COMB	COMBINED TRAINING GROUP
			JG	19.5	22.6	19.8	23				CON	CONTROL GROUP
			JG	21.2	23.6	20.3	22.3				YBT	Y BALANCE TEST
			JG	18.9	19.8	16.9	18.6				R	RIGHT LEG
			JG	19	19.2	18.7	20.1				L	LEF LEG
			JG	17.2	18.7	17.8	18.9
			JG	20	22.6	22	23.5
			JG	18.9	19.5	20.1	22.3
			JG	20.3	22.8	20.1	22.1
			JG	21.3	22.3	18.5	20
			JG	19.8	21.6	20.2	22.5
			RSG	18	24.1	19.2	23.1
			RSG	19	24.9	18	22.3
			RSG	19.2	21.4	19.1	22.4
			RSG	20.1	24.8	18.1	23.5
			RSG	18.2	23.4	19.7	24.5
			RSG	18.3	21.5	18.5	21.6
			RSG	19.5	25.2	19	22.5
			RSG	20.3	25.3	20	24.3
			RSG	20	22.5	18.5	23.3
			RSG	19.2	23.4	18.6	20.3
			RSG	19	22.6	18.1	24.2
			RSG	18.3	22.5	20	24.3
			RSG	19.1	22.5	18.1	23.9
			COMB	19	22	19.1	24.6
			COMB	18.9	24.3	18.3	23.3
			COMB	20	22.5	19.4	20.9
			COMB	18	23.6	20.1	22.6
			COMB	16.5	22.1	18.8	23.6
			COMB	18.3	24.6	18.5	24.2
			COMB	20	22.4	20.3	22.1
			COMB	20.1	23	20.1	22.3
			COMB	19.5	22.5	19.2	23.6
			COMB	18.2	24.6	19	24.8
			COMB	20.3	23.5	20	23.3
			COMB	19.9	23.4	20.1	22.5
			COMB	19	22.6	17.9	21.5
			CON	19.5	19.9	20	20.2
			CON	20.1	20.3	19.2	22.2
			CON	19.6	19.5	19.4	19.5
			CON	19.1	21.2	18.5	18.6
			CON	19.4	19.5	19.1	20.3
			CON	20	19.9	19.3	18.9
			CON	20.1	21.3	18.6	17.5
			CON	20.3	20.1	20.1	20
			CON	18.7	18.8	19.6	19.7
			CON	18.9	19	21.2	21.4
			CON	19.5	19.6	19	18.9
			CON	19.1	19.3	20	19.6
			CON	19.8	19.8	18	17.8

## Sheet: SBT
			R						L
			ANT		Post MD		Post LAT		ANT		Post MD		Post LAT				Legends
			pre	post	pre	post	pre	post	pre	post	pre	post	pre	post			JG	JUMP TRAINING GROUP
		JG	88	89	99	104	62	65	85	89	97	100	58	63			RSG	REPEATED SPRINT GROUP
		JG	90	93	98	101	60	64	87	90	100	103	60	65			COMB	COMBINED TRAINING GROUP
		JG	90	93	100	101	58	61	89	92	102	105	59	60			CON	CONTROL GROUP
		JG	92	94	96	98	57	60	91	94	97	101	60	59			SBT	STORK BALANCE TEST
		JG	85	87	102	105	56	60	90	93	103	107	56	63			R	RIGHT LEG
		JG	88	90	96	100	63	66	91	95	99	102	58	60			L	LEF LEG
		JG	91	95	95	100	59	63	88	93	103	106	60	62
		JG	83	85	99	105	61	63	90	94	100	101	59	61
		JG	92	92	96	100	62	67	87	92	101	104	58	59
		JG	85	87	93	97	57	61	91	95	98	102	60	63
		JG	90	93	97	103	59	65	89	92	97	101	58	65
		JG	85	87	96	99	62	65	90	94	100	97	59	61
		JG	86	82	101	103	56	60	86	90	102	105	57	60
		RSG	87	94	83	93	60	66	82	90	98	105	57	63
		RSG	90	95	102	109	56	65	86	94	101	110	60	65
		RSG	86	90	99	107	58	64	85	92	99	108	59	63
		RSG	85	93	103	110	61	63	88	96	98	103	58	64
		RSG	88	95	93	102	63	66	90	96	102	108	58	63
		RSG	90	96	96	108	62	65	86	93	103	109	57	63
		RSG	87	95	92	100	55	63	96	100	99	110	60	66
		RSG	87	92	99	109	59	63	93	101	98	107	61	65
		RSG	91	97	101	112	62	66	91	98	103	112	63	64
		RSG	95	102	103	111	58	63	93	97	104	114	57	63
		RSG	88	96	99	110	58	65	88	97	99	110	56	67
		RSG	85	93	102	107	61	65	87	94	98	108	59	63
		RSG	89	97	100	113	58	65	94	99	102	113	60	66
		COMB	91	97	98	108	58	63	87	96	98	105	58	64
		COMB	92	98	96	105	57	62	83	95	97	106	59	63
		COMB	91	98	93	105	58	65	90	98	99	112	58	61
		COMB	88	95	100	110	59	64	91	100	101	110	55	63
		COMB	87	95	98	103	60	63	87	96	103	115	55	64
		COMB	88	96	96	108	59	65	85	91	105	113	54	64
		COMB	91	100	99	109	57	66	92	98	99	112	60	66
		COMB	93	101	97	111	58	66	88	96	104	116	60	66
		COMB	90	97	98	107	61	67	86	95	99	110	63	68
		COMB	90	100	100	110	60	65	90	100	105	113	59	63
		COMB	80	89	99	110	59	64	93	102	98	108	58	65
		COMB	89	98	102	113	58	66	91	98	100	108	59	66
		COMB	86	96	99	114	59	67	92	97	103	112	60	66
		CON	85	87	97	96	59	60	89	90	99	100	60	61
		CON	90	89	95	96	59	58	88	87	100	101	57	59
		CON	89	90	98	100	58	57	90	92	102	103	59	59
		CON	91	69	96	95	56	58	89	88	99	98	58	60
		CON	88	87	100	101	57	60	86	89	99	100	58	59
		CON	87	88	101	99	59	58	87	87	103	102	59	58
		CON	92	93	93	95	58	59	90	89	104	105	56	57
		CON	90	88	95	93	58	60	87	86	101	101	61	62
		CON	92	90	101	102	60	61	85	86	102	103	60	60
		CON	91	93	98	100	59	60	91	90	99	98	61	62
		CON	87	89	99	98	57	57	90	89	100	101	59	60
		CON	88	90	95	94	60	59	88	89	101	100	55	58
		CON	83	85	99	101	58	58	91	92	99	100	58	59

## Sheet: Ttest
					T-TEST
					pre	post
				JG	6.74	6.73				Legends
				JG	6.59	6.5				JG	JUMP TRAINING GROUP
				JG	6.59	6.5				RSG	REPEATED SPRINT GROUP
				JG	6.63	6.62				COMB	COMBINED TRAINING GROUP
				JG	6.69	6.67				CON	CONTROL GROUP
				JG	6.64	6.59				T-TEST	COD TEST
				JG	6.76	6.62
				JG	6.69	6.61
				JG	6.68	6.65
				JG	6.75	6.59
				JG	6.57	6.53
				JG	6.71	6.61
				JG	6.6	6.59
				RSG	6.76	6.6
				RSG	6.67	6.55
				RSG	6.77	6.57
				RSG	6.56	6.48
				RSG	6.74	6.64
				RSG	6.69	6.53
				RSG	6.65	6.57
				RSG	6.66	6.6
				RSG	6.62	6.48
				RSG	6.81	6.55
				RSG	6.71	6.58
				RSG	6.59	6.5
				RSG	6.68	6.53
				COMB	6.68	6.59
				COMB	6.59	6.48
				COMB	6.56	6.47
				COMB	6.62	6.45
				COMB	6.67	6.49
				COMB	6.57	6.4
				COMB	6.65	6.48
				COMB	6.62	6.44
				COMB	6.54	6.42
				COMB	6.65	6.45
				COMB	6.75	6.55
				COMB	6.72	6.48
				COMB	6.77	6.53
				CON	6.7	6.62
				CON	6.73	6.69
				CON	6.71	6.69
				CON	6.65	6.68
				CON	6.71	6.6
				CON	6.64	6.67
				CON	6.69	6.59
				CON	6.71	6.68
				CON	6.53	6.58
				CON	6.68	6.67
				CON	6.73	6.65
				CON	6.61	6.63
				CON	6.65	6.71

## Sheet: SJ
				SJ TEST
				pre	post				Legends
			JG	37	40				JG	JUMP TRAINING GROUP
			JG	38	41				RSG	REPEATED SPRINT GROUP
			JG	34	34				COMB	COMBINED TRAINING GROUP
			JG	37	43				CON	CONTROL GROUP
			JG	38	41				SJ	SJ TEST
			JG	39	42
			JG	38	46
			JG	40	44
			JG	38	43
			JG	36	38
			JG	33	40
			JG	34	43
			JG	36	41
			RSG	37	37
			RSG	36	37
			RSG	39	40
			RSG	42	43
			RSG	35	37
			RSG	36	40
			RSG	35	38
			RSG	38	40
			RSG	39	41
			RSG	38	40
			RSG	30	35
			RSG	37	38
			RSG	33	36
			COMB	36	37
			COMB	40	44
			COMB	39	41
			COMB	38	40
			COMB	36	39
			COMB	37	39
			COMB	38	39
			COMB	36	40
			COMB	33	35
			COMB	37	40
			COMB	36	38
			COMB	40	39
			COMB	36	37
			CON	39	38
			CON	42	40
			CON	35	35
			CON	36	37
			CON	37	36
			CON	36	38
			CON	40	39
			CON	38	41
			CON	38	36
			CON	37	38
			CON	35	34
			CON	38	39
			CON	38	39

## Sheet: CMJ
				CMJ TEST
				pre	post				Legends
			JG	52	59				JG	JUMP TRAINING GROUP
			JG	45	49				RSG	REPEATED SPRINT GROUP
			JG	37	42				COMB	COMBINED TRAINING GROUP
			JG	39	42				CON	CONTROL GROUP
			JG	42	47				CMJ	CMJ TEST
			JG	42	45
			JG	31	38
			JG	34	39
			JG	42	45
			JG	32	40
			JG	37	41
			JG	33	39
			JG	38	43
			RSG	37	40
			RSG	32	35
			RSG	30	34
			RSG	54	55
			RSG	45	46
			RSG	42	43
			RSG	39	43
			RSG	36	38
			RSG	47	49
			RSG	35	36
			RSG	38	40
			RSG	42	44
			RSG	41	43
			COMB	37	38
			COMB	43	44
			COMB	30	35
			COMB	43	46
			COMB	32	37
			COMB	33	36
			COMB	39	39
			COMB	42	44
			COMB	38	42
			COMB	34	38
			COMB	42	46
			COMB	45	46
			COMB	41	43
			CON	38	40
			CON	39	40
			CON	40	38
			CON	40	38
			CON	34	33
			CON	40	37
			CON	42	45
			CON	38	37
			CON	36	38
			CON	34	36
			CON	35	36
			CON	40	39
			CON	38	39

## Sheet: DJ
								DJ TEST
							R		L				Legends
							pre	post	pre	post			JG	JUMP TRAINING GROUP
						JG	15	17	18	20			RSG	REPEATED SPRINT GROUP
						JG	15	18	19	20			COMB	COMBINED TRAINING GROUP
						JG	14	17	11	13			CON	CONTROL GROUP
						JG	12	15	14	15			DJ	DJ TEST
						JG	13	16	15	18			R	RIGHT LEG
						JG	15	15	18	20			L	LEFT LEG
						JG	18	20	17	19
						JG	16	19	15	18
						JG	13	15	14	16
						JG	14	18	12	15
						JG	13	17	12	14
						JG	15	17	13	16
						JG	18	18	14	17
						RSG	19	20	18	17
						RSG	17	18	15	15
						RSG	17	17	14	13
						RSG	15	17	12	14
						RSG	14	15	11	13
						RSG	19	20	15	16
						RSG	14	16	17	17
						RSG	12	14	14	15
						RSG	12	15	10	12
						RSG	14	16	16	15
						RSG	13	14	14	16
						RSG	14	15	13	15
						RSG	13	14	14	16
						COMB	15	16	16	17
						COMB	16	17	13	14
						COMB	15	16	14	15
						COMB	14	14	12	13
						COMB	15	16	13	15
						COMB	11	13	13	14
						COMB	14	15	16	16
						COMB	13	15	15	16
						COMB	14	16	14	13
						COMB	14	15	15	16
						COMB	16	18	16	17
						COMB	14	15	16	17
						COMB	15	15	14	15
						CON	11	13	13	12
						CON	14	15	16	17
						CON	13	13	14	15
						CON	15	16	17	18
						CON	13	13	14	16
						CON	15	14	17	16
						CON	17	17	13	15
						CON	17	18	15	14
						CON	15	14	14	15
						CON	14	13	16	15
						CON	17	16	13	15
						CON	14	15	17	15
						CON	16	15	15	16

## Sheet: FJT
				FJT TEST
				pre	post
			JG	8.11	8.4				Legends
			JG	8.39	8.53				JG	JUMP TRAINING GROUP
			JG	7.62	7.98				RSG	REPEATED SPRINT GROUP
			JG	7.97	8.15				COMB	COMBINED TRAINING GROUP
			JG	8.46	8.75				CON	CONTROL GROUP
			JG	8.21	8.45				FJT	FIVE JUMP TEST
			JG	7.56	7.82
			JG	7.32	7.56
			JG	8.56	8.82
			JG	8.44	8.62
			JG	7.86	8.1
			JG	7.69	7.9
			JG	7.86	8.12
			RSG	7.61	7.71
			RSG	8.1	8.2
			RSG	7.87	7.92
			RSG	8.87	8.95
			RSG	8.2	8.28
			RSG	7.98	8.1
			RSG	7.56	7.65
			RSG	8.81	8.79
			RSG	8.65	8.76
			RSG	8.24	8.3
			RSG	7.67	7.75
			RSG	7.76	7.91
			RSG	7.33	7.41
			COMB	8.15	8.21
			COMB	8.25	8.33
			COMB	8.56	8.69
			COMB	8.49	8.61
			COMB	8.1	8.2
			COMB	7.26	7.32
			COMB	7.78	8.06
			COMB	7.24	7.32
			COMB	7.82	7.93
			COMB	7.98	8.35
			COMB	7.22	7.32
			COMB	8.46	8.54
			COMB	8.87	8.95
			CON	8.91	8.89
			CON	7.36	7.38
			CON	8.45	8.48
			CON	8.75	8.74
			CON	7.85	7.86
			CON	8.97	8.99
			CON	8.24	8.28
			CON	7.67	7.63
			CON	7.76	7.8
			CON	7.33	7.37
			CON	7.77	7.81
			CON	8.95	8.89
			CON	8.56	8.61

## Sheet: IRSA
								IRSA TEST
							BT		TT					Legends
							pre	post	pre	post				JG	JUMP TRAINING GROUP
						JG	8.2	8.12	83.5	83.1				RSG	REPEATED SPRINT GROUP
						JG	8.1	8.02	83.2	82.5				COMB	COMBINED TRAINING GROUP
						JG	8.25	8.1	83.4	83.3				CON	CONTROL GROUP
						JG	8.2	8.1	84.1	83.3				IRSA	REPEATED SPRINT TEST WITH 5 COD
						JG	8.18	8.12	83.6	83.5				BT	BEST TIME
						JG	8.15	8.08	83.3	82.9				TT	TOTAL TIME
						JG	8.21	8.1	83.2	83.1
						JG	8.28	8.14	83.3	82.8
						JG	8.16	8.12	83.2	83.1
						JG	8.16	8.1	83.5	83.4
						JG	8.23	8.12	83.4	83.3
						JG	8.18	8.13	83.5	83.5
						JG	8.12	8.14	83.3	82.2
						RSG	8.11	8.1	83.3	82.5
						RSG	8.16	8.01	83.3	82.2
						RSG	8.14	8.02	83.4	82.3
						RSG	8.21	8.05	83.5	82.5
						RSG	8.25	8.05	83.6	82.9
						RSG	8.35	8.05	83.6	83.1
						RSG	8.12	8.01	83.3	82.4
						RSG	8.2	8.07	83.4	82.8
						RSG	8.32	8.09	84	83.2
						RSG	8.3	8.1	84.1	83.3
						RSG	8.1	8.01	83.2	83.4
						RSG	8.35	8.05	84.1	83.5
						RSG	8.25	8.1	83.3	82.9
						COMB	8.33	8.07	83.3	82.6
						COMB	8.35	8.1	84.1	83.3
						COMB	8.26	8.02	83.4	82.7
						COMB	8.26	8.1	83.4	82.9
						COMB	8.1	8.01	83.4	82.8
						COMB	8.21	8.1	84.1	83.4
						COMB	8.19	8.05	83.8	83.1
						COMB	8.16	8.01	83.3	82.7
						COMB	8.26	8.11	83.5	82.9
						COMB	8.23	8.1	83.6	83
						COMB	8.32	8.09	84	83.3
						COMB	8.28	8.09	83.5	82.8
						COMB	8.11	8.01	83.2	82.5
						CON	8.31	8.33	83.5	83.4
						CON	8.16	8.14	83.3	83.3
						CON	8.2	8.18	83.4	83.3
						CON	8.1	8.11	83.4	83.3
						CON	8.05	8.1	83.5	83.4
						CON	8.1	8.11	83.5	83.4
						CON	8.25	8.2	83.3	83.4
						CON	8.26	8.21	83.3	83.3
						CON	8.16	8.14	83.3	83.3
						CON	8.25	8.19	83.5	83.5
						CON	8.3	8.3	83.2	83.2
						CON	8.1	8.08	83.4	83.4
						CON	8.02	8.04	83.4	83.3

## Sheet: LOAD
							WEEKLY LOAD
					WEEK1	WEEK2	WEEK3	WEEK4	WEEK5	WEEK6	WEEK7	WEEK8
				JG	1810	1810	1800	1810	1810	1810	1810	1890
				JG	1810	1800	1800	1810	1810	1800	1810	1810				Legends
				JG	1890	1890	1800	1800	1890	1890	1890	1890				JG	JUMP TRAINING GROUP
				JG	1800	1810	1800	1800	1800	1800	1890	1890				RSG	REPEATED SPRINT GROUP
				JG	1810	1800	1800	1890	1890	1890	1890	1890				COMB	COMBINED TRAINING GROUP
				JG	1800	1800	1800	1800	1810	1810	1810	1890				CON	CONTROL GROUP
				JG	1810	1800	1810	1810	1810	1890	1810	1890
				JG	1810	1800	1800	1890	1890	1890	1890	1890
				JG	1810	1800	1800	1800	1810	1890	1810	1890
				JG	1800	1800	1800	1800	1810	1800	1810	1810
				JG	1890	1810	1800	1890	1890	1890	1890	1810
				JG	1810	1800	1800	1800	1810	1800	1810	1810
				JG	1810	1810	1800	1890	1890	1890	1800	1810
				RSG	1710	1800	1800	1810	1800	1890	1800	1810
				RSG	1800	1800	1800	1810	1810	1890	1810	1810
				RSG	1800	1890	1890	1810	1800	1810	1890	1810
				RSG	1800	1800	1800	1800	1800	1800	1890	1890
				RSG	1710	1710	1800	1890	1810	1810	1890	1890
				RSG	1800	1800	1800	1810	1800	1810	1890	1890
				RSG	1800	1800	1810	1810	1810	1890	1800	1890
				RSG	1890	1810	1890	1890	1890	1810	1890	1890
				RSG	1800	1800	1890	1890	1810	1890	1810	1890
				RSG	1800	1810	1810	1810	1800	1810	1810	1810
				RSG	1800	1810	1810	1890	1890	1810	1890	1810
				RSG	1890	1890	1890	1810	1890	1810	1800	1890
				RSG	1800	1810	1800	1890	1890	1890	1890	1800
				COMB	1810	1890	1800	1810	1810	1890	1810	1890
				COMB	1810	1800	1800	1810	1810	1810	1810	1800
				COMB	1890	1890	1810	1800	1810	1810	1800	1890
				COMB	1810	1800	1800	1810	1800	1800	1800	1810
				COMB	1710	1710	1800	1710	1710	1800	1890	1800
				COMB	1890	1800	1810	1810	1890	1800	1810	1810
				COMB	1800	1800	1810	1810	1810	1810	1810	1890
				COMB	1710	1800	1800	1810	1810	1890	1800	1890
				COMB	1800	1890	1800	1800	1800	1800	1810	1890
				COMB	1810	1710	1810	1810	1810	1800	1810	1800
				COMB	1710	1890	1890	1890	1810	1890	1890	1890
				COMB	1890	1890	1800	1890	1890	1890	1810	1810
				COMB	1890	1810	1810	1890	1890	1810	1810	1890
				CON	1800	1810	1800	1800	1810	1800	1710	1810
				CON	1710	1800	1710	1810	1810	1810	1890	1810
				CON	1800	1810	1800	1800	1810	1810	1810	1890
				CON	1810	1810	1810	1810	1800	1890	1810	1800
				CON	1710	1710	1710	1810	1710	1800	1810	1810
				CON	1800	1810	1810	1810	1810	1890	1890	1800
				CON	1810	1810	1800	1810	1800	1800	1810	1710
				CON	1810	1810	1800	1810	1810	1810	1810	1710
				CON	1800	1800	1810	1810	1800	1800	1710	1800
				CON	1810	1810	1810	1810	1800	1800	1710	1800
				CON	1810	1800	1800	1810	1810	1710	1810	1810
				CON	1800	1810	1810	1810	1800	1810	1810	1890
				CON	1810	1810	1800	1810	1800	1810	1810	1890
